# Supplementary material for: The HAM10000 dataset, a large collection of multi-source dermatoscopic images of common pigmented skin lesions
Source: Sci Data. 2018 Aug 14;5:180161. doi: 10.1038/sdata.2018.161 (PMC6091241; doi:10.1038/sdata.2018.161)
Supplement: Supplementary file 1 [file sdata2018161-isa1.zip]

Archive with 3 entries (3 files):
- i_Investigation.txt
- s_study_Tschandl.txt
- a_assay_Tschandl.txt
