# Supplementary material for: The HAM10000 dataset, a large collection of multi-source dermatoscopic images of common pigmented skin lesions
Source: Sci Data. 2018 Aug 14;5:180161. doi: 10.1038/sdata.2018.161 (PMC6091241; doi:10.1038/sdata.2018.161)
Supplement: Supplementary file 1 [file sdata2018161-isa1.zip › i_Investigation.txt]

# Investigation File generated for Scientific Data with Investigation File Authoring Tool version 0.1.0 on 11/07/2018 - This metadata file is CC0
ONTOLOGY SOURCE REFERENCE
Term Source Name	NCBITAXON	UBERON	ERO	OBI	NCIT	NIFDYS	MS	CLO	MP	ECG
Term Source File	http://data.bioontology.org/ontologies/NCBITAXON	http://data.bioontology.org/ontologies/UBERON	http://data.bioontology.org/ontologies/ERO	http://data.bioontology.org/ontologies/OBI	http://data.bioontology.org/ontologies/NCIT	http://data.bioontology.org/ontologies/NIFDYS	http://data.bioontology.org/ontologies/MS	http://data.bioontology.org/ontologies/CLO	http://data.bioontology.org/ontologies/MP	http://data.bioontology.org/ontologies/ECG
Term Source Version	2016AB	releases/2014-06-15	2013-08-02	2014-08-18	17.06d	1.5 (December, 2012)	4.0.1	2.1.106	releases/2014-12-12	1
Term Source Description	National Center for Biotechnology Information (NCBI) Organismal Classification	Uber Anatomy Ontology	Eagle-I Research Resource Ontology	Ontology for Biomedical Investigations	National Cancer Institute Thesaurus	Neuroscience Information Framework (NIF) Dysfunction Ontlogy	Mass Spectrometry Ontology	Cell Line Ontology	Mammalian Phenotype Ontology	Electrocardiography Ontology
INVESTIGATION
Investigation Identifier
Investigation Title
Investigation Description
Investigation Submission Date
Investigation Public Release Date
INVESTIGATION PUBLICATIONS
Investigation PubMed ID
Investigation Publication DOI
Investigation Publication Author List
Investigation Publication Title
Investigation Publication Status
Investigation Publication Status Term Accession Number
Investigation Publication Status Term Source REF
INVESTIGATION CONTACTS
Investigation Person Last Name
Investigation Person Mid Initials
Investigation Person First Name
Investigation Person Address
Investigation Person Phone
Investigation Person Fax
Investigation Person Email
Investigation Person Affiliation
Investigation Person Roles
Investigation Person Roles Term Accession Number
Investigation Person Roles Term Source REF
STUDY
Study Identifier	10.1038/sdata.2018.161
Study Title	The HAM10000 dataset, a large collection of multi-source dermatoscopic images of common pigmented skin lesions
Study Submission Date	25/04/2018
Study Public Release Date	14/08/2018
Study Description	http://www.nature.com/articles/sdata2018161#abstract
Study File Name	s_study_Tschandl.txt
Comment[Subject Keywords]	///;///;///;///;///
Comment[Manuscript Licence]	CC BY-4.0
Comment[Experimental Metadata Licence]	CC0
Comment[Supplementary Information File Name]	
Comment[Supplementary Information File Type]	x-zip-compressed
Comment[Supplementary Information File URL]	http://www.nature.com/articles/sdata2018161#supplementary-information
Comment[Data Repository]	Harvard Dataverse
Comment[Data Record Accession]	doi:10.7910/DVN/DBW86T
Comment[Data Record URI]	https://doi.org/10.7910/DVN/DBW86T
STUDY DESIGN DESCRIPTORS
Study Design Type	database creation objective	data integration objective	image format conversion objective
Study Design Type Term Accession Number	http://www.ebi.ac.uk/efo/swo/SWO_0000509	ERO:0100092	ERO:0100028
Study Design Type Term Source REF	ERO	ERO	ERO
STUDY PUBLICATIONS
Study PubMed ID
Study Publication DOI
Study Publication Author List
Study Publication Title
Study Publication Status
Study Publication Status Term Accession Number
Study Publication Status Term Source REF
STUDY FACTORS
Study Factor Name	diagnosis	diagnosing method	age	sex	localization
Study Factor Type	diagnosis	Diagnostic Procedure	age	biological sex	animal body part
Study Factor Type Term Accession Number	OGMS:0000073	NCIT:C18020	PATO:0000011	PATO:0000047	http://www.ebi.ac.uk/efo/EFO_0000808
Study Factor Type Term Source REF	OBI	NCIT	NIFDYS	MS	CLO
STUDY ASSAYS
Study Assay Measurement Type	skin lesions
Study Assay Measurement Type Term Accession Number	MP:0001212
Study Assay Measurement Type Term Source REF	MP
Study Assay Technology Type	digital curation
Study Assay Technology Type Term Accession Number	OBI:0302914
Study Assay Technology Type Term Source REF	OBI
Study Assay Technology Platform	""
Study Assay File Name	a_assay_Tschandl.txt
STUDY PROTOCOLS
Study Protocol Name	Extraction of images and meta-data from PowerPoint files	Digitization of diapositives	Extraction of data from a digital dermatoscopy system	Filtering of dermatoscopic images	Unifying pathologic diagnoses	Manual quality review	Data sources
Study Protocol Type	Extraction	Conversion	Extraction	Filtering	Annotation	Image Processing	Raw Data
Study Protocol Type Term Accession Number	NCIT:C61575	NCIT:C52566	NCIT:C61575	ECG:ECG_000000783	NCIT:C44272	NCIT:C17606	NCIT:C142663
Study Protocol Type Term Source REF	NCIT	NCIT	NCIT	ECG	NCIT	NCIT	NCIT
Study Protocol Description							
Study Protocol URI	""	""	""	""	""	""	""
Study Protocol Version							
Study Protocol Parameters Name	""	""	""	""	""	""	""
Study Protocol Parameters Name Term Accession Number	""	""	""	""	""	""	""
Study Protocol Parameters Name Term Source REF	""	""	""	""	""	""	""
Study Protocol Components Name	""	""	""	""	""	""	""
Study Protocol Components Type	""	""	""	""	""	""	""
Study Protocol Components Type Term Accession Number	""	""	""	""	""	""	""
Study Protocol Components Type Term Source REF	""	""	""	""	""	""	""
STUDY CONTACTS
Study Person Last Name	Tschandl	Rosendahl	Kittler
Study Person First Name	Philipp	Cliff	Harald
Study Person Mid Initials			
Study Person Email	philipp.tschandl@meduniwien.ac.at	""	""
Study Person Phone			
Study Person Fax			
Study Person Address			
Study Person Affiliation	ViDIR Group, Department of Dermatology, Medical University of Vienna, Vienna 1090, Austria	Faculty of Medicine, University of Queensland, Herston 4006, Austria	ViDIR Group, Department of Dermatology, Medical University of Vienna, Vienna 1090, Austria
Study Person Roles			
Study Person Roles Term Accession Number			
Study Person Roles Term Source REF			
Comment[Study Person ORCID]			0000-0002-0051-8016
Comment[Funder]			
Comment[FundRef ID]			
Comment[Funder Term Source REF]			
Comment[Grant Identifier]			
