# Supplementary material for: The HAM10000 dataset, a large collection of multi-source dermatoscopic images of common pigmented skin lesions
Source: Sci Data. 2018 Aug 14;5:180161. doi: 10.1038/sdata.2018.161 (PMC6091241; doi:10.1038/sdata.2018.161)
Supplement: Supplementary file 1 [file sdata2018161-isa1.zip › s_study_Tschandl.txt]

Source Name	Material Type	Term Source REF	Term Accession Number	Characteristics[organism]	Term Source REF	Term Accession Number	Characteristics[organism part]	Term Source REF	Term Accession Number	Protocol REF	Comment[dermatoscopes used]	Comment[medium]	Protocol REF	Sample Name	Factor Value[diagnosis]	Factor Value[diagnosing method]	Factor Value[age]	Factor Value[sex]	Factor Value[localization]
Skin cancer practice of Cliff Rosendahl in Queensland Australia	Image	NCIT	NCIT:C48179	Homo sapiens	NCBITAXON	NCBITaxon:9606	skin of body	UBERON	UBERON:0002097	Data sources	DermLite Fluid, DermLite DL3	Digital images stored in PowerPoint Slides	Extraction of images and meta-data from PowerPoint files	Rosendahl_pre_filtering
Department of Dermatology at the Medical University of Vienna Austria	Image	NCIT	NCIT:C48179	Homo sapiens	NCBITAXON	NCBITaxon:9606	skin of body	UBERON	UBERON:0002097	Data sources	Heine Dermaphot	Diapositives	Digitization of diapositives	ViDIR_Legacy_pre_filtering
Department of Dermatology at the Medical University of Vienna Austria	Image	NCIT	NCIT:C48179	Homo sapiens	NCBITAXON	NCBITaxon:9606	skin of body	UBERON	UBERON:0002097	Data sources	DermLite Photo, Heine Delta 20	Digital images		ViDIR_Current_pre_filtering
Department of Dermatology at the Medical University of Vienna Austria	Image	NCIT	NCIT:C48179	Homo sapiens	NCBITAXON	NCBITaxon:9606	skin of body	UBERON	UBERON:0002097	Data sources	MoleMax HD	Digital images	Extraction of data from a digital dermatoscopy system	ViDIR_MoleMax_pre_filtering
