# Supplementary material for: The HAM10000 dataset, a large collection of multi-source dermatoscopic images of common pigmented skin lesions
Source: Sci Data. 2018 Aug 14;5:180161. doi: 10.1038/sdata.2018.161 (PMC6091241; doi:10.1038/sdata.2018.161)
Supplement: Supplementary file 1 [file sdata2018161-isa1.zip › a_assay_Tschandl.txt]

Sample Name	Protocol REF	Protocol REF	Protocol REF	Assay Name	Raw Data File	Comment[Data Repository]	Comment[Data Record Accession]	Comment[Data Record URI]
Rosendahl_pre_filtering	Filtering of dermatoscopic images	Unifying pathologic diagnoses	Manual quality review	Rosendahl	HAM10000_images_part_1.zip; HAM10000_images_part_2.zip	Harvard Dataverse	doi:10.7910DVN/DBW86T	https://doi.org/10.7910/DVN/DBW86T
ViDIR_Legacy_pre_filtering	Filtering of dermatoscopic images	Unifying pathologic diagnoses	Manual quality review	ViDIR Legacy	HAM10000_images_part_1.zip; HAM10000_images_part_2.zip	Harvard Dataverse	doi:10.7910DVN/DBW86T	https://doi.org/10.7910/DVN/DBW86T
ViDIR_Current_pre_filtering	Filtering of dermatoscopic images	Unifying pathologic diagnoses	Manual quality review	ViDIR Current	HAM10000_images_part_1.zip; HAM10000_images_part_2.zip	Harvard Dataverse	doi:10.7910DVN/DBW86T	https://doi.org/10.7910/DVN/DBW86T
ViDIR_MoleMax_pre_filtering	Filtering of dermatoscopic images	Unifying pathologic diagnoses	Manual quality review	ViDIR MoleMax	HAM10000_images_part_1.zip; HAM10000_images_part_2.zip	Harvard Dataverse	doi:10.7910DVN/DBW86T	https://doi.org/10.7910/DVN/DBW86T
